# Supplementary material for: Effect of Chitosan and Alginate-Based Edible Membranes with Oregano Essential Oil and Olive Oil in the Microbiological, Physicochemical and Organoleptic Characteristics of Mutton
Source: Microorganisms. 2023 Feb 17;11(2):507. doi: 10.3390/microorganisms11020507 (PMC9961988; doi:10.3390/microorganisms11020507)
Supplement: Supplementary file 1 [file microorganisms-11-00507-s001.zip]

Archive with 5 entries (4 files):
- microorganisms-2166678-supplementary/
- microorganisms-2166678-supplementary/Supplementary Table S1.pdf
- microorganisms-2166678-supplementary/Supplementary Table S2.pdf
- microorganisms-2166678-supplementary/Supplementary Table S3.pdf
- microorganisms-2166678-supplementary/Supplementary Table S4.pdf
